# Supplementary material for: A nucleation barrier spring-loads the CBM signalosome for binary activation
Source: eLife. 2022 Jun 21;11:e79826. doi: 10.7554/eLife.79826 (PMC9342958; doi:10.7554/eLife.79826)
Supplement: Figure 1—source data 3. [file elife-79826-fig1-data3.zip]

Archive with 2 entries (2 files):
- Figure1-source data 3.png
- Figure1-source data 3_raw SEC_THP1_BGP.png
