# Supplementary material for: A nucleation barrier spring-loads the CBM signalosome for binary activation
Source: eLife. 2022 Jun 21;11:e79826. doi: 10.7554/eLife.79826 (PMC9342958; doi:10.7554/eLife.79826)
Supplement: Figure 4—figure supplement 3—source data 2. [file elife-79826-fig4-figsupp3-data2.zip]

Archive with 3 entries (3 files):
- Figure 4-figure supplement 3-source data 2.png
- Figure 4-figure supplement 3-source data 2_raw actin.png
- Figure 4-figure supplement 3-source data 2_raw bcl10.png
